# Supplementary material for: Targeting colonic macrophages improves glycemic control in high-fat diet-induced obesity
Source: Commun Biol. 2022 Apr 19;5:370. doi: 10.1038/s42003-022-03305-z (PMC9018739; doi:10.1038/s42003-022-03305-z)
Supplement: Supplementary file 4 — Supplementary Data 1 [file 42003_2022_3305_MOESM4_ESM.xlsx]

## Sheet: Fig.1
	1a	c-Macs	Chow
		P1	11.3	6.71	11.4	9.6	6.3	2.86	5.19	9.83
		P2	5.18	3.31	6.45	11.1	4.89	7.18	8.37	5.68
		P3	29.8	28	28.9	34.9	43.8	42.7	46	42.6
		P4	0.17	0.17	0.72	0.13	0.27	0.52	0.18	0.19
		P5	36	45.1	35.5	27.6	38.3	41.4	35.5	35.6
	1b	GTT [mM]	Chow (n=8)								1w Coconut-HFD (n=10)
		0 min	6.1	6.2	7.8	8.3	7.1	7.9	6.3	7.1	6.6	6.1	5.6	8.2	8.3	7.1	6.3	6.1	5.3	7.7
		15 min	16.5	11.7	14.7	17.8	17.8	14.7	12.9	13.9	17.1	17.8	16.5	20.2	18.5	20.3	18.2	16.1	20.6	16.9
		30 min	13.5	14.6	15.7	14.7	14.9	11.9	13.1	16.1	19.6	20	13.9	16.5	15.8	18.8	16.8	15.2	19.5	21.4
		60 min	11.4	11.8	15.2	11.7	11.3	8.4	13.6	12.1	17.8	20.3	14.4	14.6	16.5	16	15.1	17.3	15.4	15.4
		90 min	8	8.8	12.3	9.7	10.6	8.3	11.5	8.7	14.7	18.4	10.1	9.2	13.8	13.6	11.6	14.4	12.2	11.2
		120 min	7.1	7.8	9.3	8.6	8	5.3	9.3	8.4	12.1	14.5	10.5	8.7	10	11.4	8.8	11.3	9.2	8.7
		Body weight	Chow								1w Coconut-HFD
		BW [g]	25.16	26.04	23.02	23.73	24.42	22.52	25.45	23.21	25.45	24.5	24.3	24.76	25.42	23.89	25.88	25.43	23.05	24.46
		Insulin [pg/mL]	Chow								1w Coconut-HFD
		0 min	362.25	541.11	639.82	464.16	383.92	420.15	632.77	768.86	806.86	736.55	1008.22	836	1217.91	1323.06	968.11	1823.36	591.44	875.96
		15 min	873.88	796.95	705.28	1092.04	407.25	596.53	550.78	371.61	688.62	932.37	1105.85	1168.13	968.29	1861.4	1203.74	944.19	871.38	1215.77
		30 min	524.52	977.38	325.93	414.69	758.3	303.81	645.67	no Plasma	738.49	618.72	593.03	994.88	990.72	816.03	585.71	621.42	646.33	860.16
	1c	PCR Colon	Chow	1w Coconut-HFD
		Tnf	1	2.697	3.399	3.119	1.874	2.657	1.198	2.288	1.445	0.984	1.801	2.841	1.075	0.879
		Ly6c	1	1.939	1.589	1.408	1.678	0.793	1.986	1.298	2.279	3.304	0.977	2.372	1.213	1.402
		Il6	1	0.562	0.317	0.382	0.396	1.091	1.04	0.878	0.558	2.852	0.786	0.388
		Il1b	1	0.783	0.755	0.65	0.642	0.512	1.973	0.648	0.79	0.868	1.532	0.072	0.283	1.011
		Il18	1	0.649	0.522	0.43	0.489	0.282	0.872	0.638	0.208	0.364	0.604	0.419	0.59
		Il10	1	0.965	0.875	0.428	0.534	0.573
		Tgfb1	1	0.862	0.609	0.541	0.458	0.451
		Adgre1	1	0.887	0.974	0.702	0.585	0.717	0.295	0.913	0.182	0.202	0.461	0.413	0.304	0.497
		Cd68	1	1.301	0.778	0.671	0.775	0.674	0.506	0.98	0.25	0.296	0.677	0.339	0.272	0.472
	1d	c-Macs	Weeks of HFD [wk]	Chow	Coconut-HFD
		CCR2+	1	1	2.97295	8.6974	2.77101	2.26409	1.32617	5.6799	2.35155	1.32995	1.8037	1.37304	3.29343	1.81254	2.12117	0.859998	1.20219	2.10948	1.70439	1.84227	1.70176	1.33883	1.30025	1.35258	1.75283
		CCR2+	4	1	0.915193	1.63566	1.28517	0.707148	1.02946	1.04419	1.07479	1.19089	0.8296	0.768947	1.39815
		CCR2+	12	1	0.803781	0.69495	0.730459	0.794097	0.341019	3.29	2.74	2.5	3.07	1.48	4.96	0.38	0.83	1.97	0.97	1.01	1.01
		P1	1	1	3.17295	3.20219	2.06077	1.68428	0.811716	3.24369	1.32326	2.29286	2.00521	2.36529	2.9703	1.01452	1.18995	0.569684	0.734094	1.8	1.18102	1.38976	1.02672	1.47923	1.62977	1.50607	2.66534
		P1	4	1	2.70655	1.73219	2.06838	1.24501	1.53561	2.22363	2.77953	2.11071	1.42135	1.31291	1.78827
		P1	12	1	1.43662	0.699396	3.04225	3.26761	1.50503	4.83	8.59	3.61	4.19	1.47	8.08	0.72	2.01	2.11	2.8	4.37	2.11
		P2	1	1	9.27152	32.6325	9.50331	9.30155	4.87637	27.5474	8.29316	4.84773	9.22892	5.38388	7.83095	2.59636	4.49127	1.58016	0.815715	2.68144	2.08964	4.51566	4.1151	1.48667	1.1786	1.47781	1.45748
		P2	4	1	1.33668	2.22781	2.34925	1.34841	0.902848	0.704708	0.968973	1.30811	1.0277	0.967995	2.24234
		P2	12	1	3.07278	2.79553	2.77243	1.61725	0.720062	3.36	4.21	1.48	1.52	0.78	5.6	0.31	0.57	1.04	1.84	1.25	0.97
		P3	1	1	1.20727	3.92107	1.27341	1.40289	0.85528	3.19012	1.77265	0.656636	0.636874	0.624123	2.59148	1.92973	1.93771	0.806309	1.4769	1.95783	1.77922	0.606768	0.758857	1.13492	1.05255	1.12288	0.936454
		P3	4	1	0.387451	1.4902	0.905882	0.487059	0.922353	0.84093	0.620602	0.85986	0.57903	0.574576	1.05562
		P3	12	1	0.598709	0.544379	0.426036	0.572351	0.237762	3.17	1.67	2.63	3.29	1.67	4.52	0.35	0.72	2.19	0.56	0.51	0.89
		CCR2-	1	1	1.11328	1.95167	1.22262	0.859911	0.541294	0.77706	0.384	0.967815	0.671768	0.654363	0.855278	0.467196	0.548831	0.62322	0.775507	0.43652	0.442111	0.403128	0.00749443	1.18997	0.446312	0.405061	1.17336
		CCR2-	4	1	0.249032	1.74322	1.35657	0.438487	1.08013	1.22067	0.84677	1.00025	0.783537	1.28266	0.852475
		CCR2-	12	1	1.1423	1.08985	0.751821	1.49587	0.710053	1.25	0.94	1.08	2.08	0.05	2.35	0.43	0.63	1.52	0.34	0.61	0.54
		P4	1	1	0.12077	3.21504	1.35828	0.093607	0.499048	0.111922	0.166664	0.429808	0.403688	0.212414	0.297559	0.141932	0.136077	0.257557	0.109156	0.36067	0.327625	0.479523	0.023446	0.265752	0.091213	0.165624	0.411487
		P4	4	1	0.0994481	0.365271	0.532093	0.306667	0.668527	0.52344	0.302886	0.809696	0.284439	0.241491	0.239304
		P4	12	1	0.359813	0.33554	0.127726	0.28046	0.197495	0.3	0.81	0.15	0.84	0	0.5	0.55	0.31	0.49	0.19	0.78	0.42
		P5	1	1	1.04321	1.77542	1.17395	0.848896	0.530926	0.758902	0.374244	0.955631	0.628593	0.648009	0.841866	0.467801	0.550919	0.623862	0.78359	0.438617	0.445888	0.38787	0.00693123	1.51268	0.574624	0.49101	1.36629
		P5	4	1	0.29526	2.12587	1.61538	0.482517	1.21834	1.24834	0.86452	0.997342	0.80379	1.32107	0.852303
		P5	12	1	1.17917	1.12302	0.771822	1.55794	0.737621	1.28	0.94	1.13	2.1	0.05	2.38	0.43	0.63	1.55	0.33	0.58	0.53
	1e	PCR AT	Chow	1w Coconut-HFD				4w Coconut-HFD						12 wk Coconut-HFD
		TNF-α	1	0.651	1.578	1.521	0.981	0.749	0.834	0.759	0.689	0.693	0.846	2.069	1.438	1.972	1.548
		IL1-β	1	0.918	0.661	0.782	0.97	2.312	1.092	0.33	0.284	0.459	0.793	1.991	1.214	1.479	1.186
		IL-6	1	0.552	0.812	1.05	0.715	0.908	0.449	0.561	0.691	0.558	1.133	2.331	0.992	3.33	1.692
		F4/80	1	0.732	1.716	1.202	0.883	1.27	0.77	0.842	0.645	0.944	1.114	2.815	3.045	2.355	0.96
		CD68	1	1.108	1.661	1.162	0.801	1.594	0.798	0.709	0.785	0.932	0.931	4.219	2.105	4.9	1.524
	1f	ATMs	Chow	1wk Coconut-HFD												12w Coconut-HFD
		total	1	0.69	0.33	1.03	0.78	0.5	0.41	1.38	0.83	0.46	0.63	1.09		1.12	1.82	1.35	2.59	0.87	0.95
		DN	1	0.71	0.41	1.18	0.82	0.47	0.41	0.77	0.91	1.17	0.27	0.32	0.29	1.48	2.57	2.5	5	1.1	1.2
		M1a	1	0.91	0.57	1.71	0.84	0.52	0.53	1.05	1.48	1.66	0.56	0.36	0.85	0.8	1.51	1.2	1.96	0.68	0.58
		M1b	1	0.85	0.39	1.04	0.8	0.45	0.44	1.01	1.64	2.46	0.52	0.44	0.95	1.53	2.11	1.86	3.62	1.86	1.48
		M2	1	0.65	0.29	0.98	0.77	0.52	0.4	1.51	0.69	3.87	0.46	0.69	1.2	0.96	1.61	0.96	1.81	0.57	0.8
	1g	Plasma Protein levels	Chow	1wk Coconut-HFD											12w Coconut-HFD
		TNF-α	1	1.47164	1.91511	2.03416	1.76835	1.21788	1.93534	1.19229	1.64523	1.02643	0.903509	1.07006	1.45347	2.10982	1.05288	1.70635	1.33028	1.30208	1.24244	1.39272	1.13826	1.6288	1.243	1.5018	1.4144
		IL-6	1	3.51268	5.09667	8.6668	5.42486	17.6174	29.5155	39.8857	16.4536	3.56664	2.74538	1.78033	1.6051	21.1665	10.1042	7.38667	4.18336	0.681692	1.47576	0.865944	1.23025	1.4751	1.6848	1.1651	1.6798

## Sheet: Fig.2
	2a	GTT [mM]	Chow (n=8)								Coconut-HFD (n=12)												Starch (n=8)								Lard-HFD (n=8)
		0 min	7.2	6.8	6.9	6.3	5.1	6.2	6.7	6	7.4	6.3	8.4	8.3	8.1	8	8.9	8.9	6.7	7.1	9.1	8.6	6.6	6	6.6	6	5.4	7.6	8	8.3	7.9	8.3	8.1	9.3	9.2	7.8	7.3	7.8
		15 min	17.5	15.7	14.7	19.6	13.2	18.1	14.4	15.2	16.7	15.5	22	22.1	18	14.8	22.3	23.1	19.8	17.2	20.3	16.8	17.7	17.2	14.9	11.6	12	14.5	14.9	15.8	21.1	24.1	18.2	25.2	22.7	20.4	22	17
		30 min	21.6	12.8	17	19.1	10.8	16.8	13.5	17.6	19	23.1	22.7	23.4	19.1	17.4	25.2	20.8	22.8	21.8	23.4	20.6	13.3	12.6	14.3	12.9	13.7	11.9	15	12.9	23	26.8	27.7	27.5	25.5	27.5	28	22.3
		60 min	20.2	10.9	14	13.6	11.4	21	14.8	16.3	20.5	17.8	22.1	23.8	21.5	15.5	26.4	22.7	23.8	17.5	24.7	20.5	12.9	10.9	14.9	10.3	13.2	10.6	11	11.6	30.3	33.5	45.8	46.2	43.6	50.8	44	26.3
		90 min	14.2	8.2	10.6	10.4	8.2	15.9	11.9	10.6	13.2	13.2	20.8	20.1	20.8	13.7	21	19.4	20.7	21.7	20.7	18.7	8.7	6.4	9.3	7.8	8.9	9.2	8.2	9.1	18.9	23.8	21.9	23.3	28	28	22.8	20.1
		120 min	10.9	8.1	8.8	6.6	6.4	8.3	7.1	12.1	9.4	14.8	11.7	14.1	15.1	8.2	15.1	19.4	14.6	12.4	14.5	12.2	7.5	5.7	8.8	5.9	7.1	7.8	6.1	6.8	16.9	24.1	18.8	23.2	23.3	24.1	16.1	14.8
		Insulin [pg/mL]	Chow								Coconut-HFD										Starch								Lard-HFD
		0 min	1318.24	492.06	833.87	593.81	882.76	1084.44	1505.16	694.02	3021.22	1793.23	3293.54	6471.2	2503.05	2433.87	1886.34	2241.55	2577.12	2903.7	606.16	639.99	735.18	920.77	877.24	1146.55	694.25	1536.07	1612.21	1937.71	1856.86	3463.07	6555.78	3343.64	3504.34	1820.51
		15 min	479.76	407.94	703.23	828.37	896.24	1289.63	no sample	665.42	2492.22	1470.16	2057.29	2504.93	1917.99	1841.19	nd	8579.45	2662.66	2338.94	974.43	542.17	712.89	977.36	no sample	1629.47	853.78	1476.78	2389.99	1484.38	1511.28	3108.78	6415.01	1669.53	2784.63	2155.66
		30 min	1084.71	877.87	514.93	981.74	773.15	1430.57	1306.05	760.27	2166.28	1710.32	2195.45	2299.35	1568.89	1687.25	2666.41	2126.6	1885.2	3087.47	789.58	781.59	566.31	778.29	1130.62	1378.1	762.94	1805.59	2002.69	1586.62	2594.35	3275.54	6080.9	nd	2356.4	2939.94
		ITT [mM]	Chow								Coconut-HFD												Starch								Lard-HFD
		0 min	5.4	6.2	5.7	4.1	4.65	4.2	5.2	5	6.8	7.3	7.7	9.1	6.3	6.8	7.1	9.4	7.2	7.6	6.9	6.7	4.1	5.6	5.5	5.1	4.9	4.6	3.9	5	6.5	8.2	5.9	6.9	6.9	7.8	5.4	7.6
		15 min	2.95	3.2	3.4	2.4	3.7	3.15	3.35	2.9	3.85	2.65	4.6	4.35	4.15	4.15	4.85	4.15	4.35	5.5	6.15	4.5	3.4	3.3	3.6	3.4	3.4	3.5	3	4.15	6	3.7	3.45	3.4	7.6	5.05	4.35	4.1
		30 min	2.65	3.1	3.25	1.95	2.7	3.3	3.4	3.55	3.35	2.85	4.15	4.65	3.5	3.1	3.5	3.9	3.6	3.25	4.3	3.9	2.35	2.7	3.5	3.45	2.9	2.45	2.55	3.25	4.3	2.95	3.05	3.6	4.6	4.05	4.2	3.75
		60 min	1	1.55	1.8	1	2.1	2.8	3.35	3.35	2.75	2.1	3	3.65	3.25	2.3	1.95	2.75	3.35	3.4	3.35	3.65	1.7	1.8	2.25	1.95	2.6	1.25	1.4	2.85	6.15	2.8	2.65	4.3	4.45	3.95	4.6	3.75
		90 min	Gluc injec.	1.4	1.4	Gluc	1.9	3.2	3.3	3.3	3.3	2.8	3.6	4.4	3.2	1.9	2.4	2.4	3.1	3.6	4.3	2.8	1.9	1.8	3.2	2.8	3	1	1	2.9	8.1	4	4.1	6.4	4	3.6	4.1	2.9
		120 min	Gluc	3	2.2	Gluc	2.4	4.3	3.6	4.3	2.4	2.9	4.1	4.7	5.3	2.4	3.3	4.1	4.3	4.8	3.8	4.1	2.4	2.2	3.6	3.1	3.7	Gluc	Gluc	3.3	7	3.8	4.2	5.1	7.4	5.3	4.6	6.4
	2b	c-Macs	Chow	3m Coconut-HFD																	Starch	3m Lard-HFD
		total	1	2.46295	2.02775	1.95888	2.67115	0.903651	3.89836	0.409429	0.757218	1.78772	0.714802	0.847173	0.819845	0.897729	0.813122	0.721389	1.00995	0.454208	1	3.24581	3.53432	2.15588	2.96917	1.03737	1.10652	0.868699	0.646625	1.95758	2.10486
		CCR2+	1	3.29	2.74	2.5	3.07	1.48	4.96	0.38	0.83	1.97	0.97	1.01	1.01	0.803781	0.69495	0.730459	0.794097	0.341019	1	2.96	3.69	2.78	4.13	1.25	1.48	1.09	0.79	2.00308	2.26159
		CCR2-	1	1.25	0.94	1.08	2.08	0.05	2.35	0.43	0.63	1.52	0.34	0.61	0.54	1.1423	1.08985	0.751821	1.49587	0.710053	1	3.48	3.44	1.66	2.06	0.85	0.77	0.68	0.53	1.84159	1.90313
		P1	1	4.8328	8.5917	3.6085	4.1938	1.4729	8.0777	0.7196	2.0137	2.1096	2.7961	4.3726	2.1096	1.43662	0.699396	3.04225	3.26761	1.50503	1	2.132	3.4873	3.9233	2.5001	1.8133	1.3187	1.4012	0.9822	1.4149	1.87554
		P2	1	3.3598	4.2134	1.482	1.5215	0.7804	5.604	0.3093	0.5675	1.0378	1.8388	1.2453	0.9729	3.07278	2.79553	2.77243	1.61725	0.720062	1	2.9404	4.5739	3.499	5.4887	1.1945	1.5878	1.1455	1.0781	1.85079	1.77728
		P3	1	3.1729	1.6723	2.6338	3.2863	1.6723	4.5209	0.3543	0.7232	2.1863	0.5615	0.5119	0.8932	0.598709	0.544379	0.426036	0.572351	0.237762	1	3.1754	3.7145	2.4895	4.3714	1.1114	1.4818	1.0571	0.7131	2.19859	2.48385
		P4	1	0.302	0.8144	0.1487	0.8358	0	0.4953	0.5503	0.3142	0.4888	0.189	0.7845	0.4229	0.359813	0.33554	0.127726	0.28046	0.197495	1	2.2284	1.5252	1.7159	1.6899	4.4569	2.8227	1.026	1.4299	0.892617	0.871571
		P5	1	1.2844	0.9404	1.1285	2.102	0.0478	2.3846	0.4254	0.6258	1.5549	0.3275	0.5784	0.5287	1.17917	1.12302	0.771822	1.55794	0.737621	1	3.5257	3.4855	1.6562	2.0702	0.7829	0.7191	0.6777	0.5103	1.88146	1.94225
	2c	ATMs	Chow	Coconut-HFD										Starch	Lard-HFD
		total	1	1.1405	0.8699	1.0619	1.1313	0.7958	0.8352	1.1012	0.8143	1.0272	0.8953	1	1.2244	1.638	1.5313	1.7381	1.5246	1.5346	1.598
		DN	1	1.54	1.25	1.99	2.22	1.02	1.07	1.73	1.03	1.61	1.88	1	1.6105	1.40892	2.68766	2.24672	2.75066	2.91864	2.62467
		M1a	1	0.84	0.74	0.97	0.88	0.64	0.52	1.77	0.97	1.29	1.68	1	1.45542	1.32048	0.893173	1.76064	1.31727	1.86345	1.52289
		M1b	1	1.56	1.01	1.46	1.57	1.7	1.31	1.74	1.08	1.18	1.36	1	2.32288	3.29849	2.46225	3.14363	2.4158	2.35385	2.67906
		M2	1	0.97	0.76	0.75	0.78	0.51	0.7	0.64	0.66	0.8	0.39	1	0.584668	1.0971	0.919932	0.940375	0.770017	0.657581	0.824532
	2d	Microbiota
		Barcode ID	sample1	sample2	sample3	sample4	sample25	sample26	sample27	sample28	sample5	sample6	sample7	sample8	sample29	sample30	sample31	sample32	sample13	sample14	sample15	sample16	sample21	sample22	sample23	sample24	sample9	sample10	sample11	sample12	sample17	sample18	sample19	sample20	sample33	sample34	sample35	sample36	sample57	sample58	sample59	sample60	sample37	sample38	sample39	sample40	sample61	sample62	sample63
		Group	Chow								Starch								Coconut								Lard								Chow								Starch
		Time point	d0	d0	d0	d0	d0	d0	d0	d0	d0	d0	d0	d0	d0	d0	d0	d0	d0	d0	d0	d0	d0	d0	d0	d0	d0	d0	d0	d0	d0	d0	d0	d0	w1	w1	w1	w1	w1	w1	w1	w1	w1	w1	w1	w1	w1	w1	w1
		k__Bacteria;p__Bacteroidetes	0.364667	0.810952	0.493854	0.433948	0.67027	0.701627	0.798599	0.777974	0.568627	0.578657	0.614995	0.572316	0.747134	0.720545	0.812602	0.763033	0.728245	0.603129	0.734595	0.634928	0.722952	0.556953	0.836034	0.871766	0.726234	0.788959	0.31759	0.879697	0.78828	0.715694	0.861312	0.660079	0.91638	0.592258	0.680089	0.816373	0.433825	0.31002	0.595914	0.735179	0.612241	0.669956	0.649215	0.698807	0.734387	0.400329	0.818809
		k__Bacteria;p__Deferribacteres	0.000926281	7.81189e-05	0.0154439	0.006476	0.000655201	0.00271248	0.00124514	0	0	0.00259658	0.0125151	0.000856867	0.0056622	0.000838574	0.00162484	0.000677048	0.00422675	0.00100125	0.0069731	0.00687436	0.00770768	0.00950384	0.000558659	0	0.0105263	0.0143813	0.00152538	0.000271633	0.00314517	0.00844938	0	0.00736615	0	0.00310822	0.000671141	0.000678426	0.00896024	0.00669052	0.00135196	0.00348718	0.00218261	0.000930263	0.0268828	0.00123024	0.000660866	0.014978	0.000125478
		k__Bacteria;p__Firmicutes	0.633512	0.18854	0.475854	0.546069	0.285995	0.257685	0.17323	0.195674	0.392157	0.396137	0.339506	0.410582	0.221378	0.275891	0.176025	0.214286	0.243163	0.380225	0.241355	0.342987	0.241222	0.415514	0.14162	0.11025	0.24889	0.175209	0.661591	0.0922343	0.203443	0.239869	0.135177	0.316924	0.0823677	0.390506	0.317897	0.178878	0.543494	0.666407	0.396275	0.253949	0.285231	0.269012	0.275534	0.259504	0.221665	0.536308	0.135579
		k__Bacteria;p__Proteobacteria	0.00089434	0.000429654	0.0148485	0.0134523	0.017199	0.021519	0.00918288	0.00294985	0.0392157	0.0156745	0.0176225	0.00746189	0.0245822	0.00104822	0.00722152	0.0186188	0.0188961	0.0105131	0.0130924	0.00409536	0.0224094	0.0113208	0.0128492	0.00152165	0.0135691	0.0189902	0.015395	0.00322941	0.00347625	0.0239399	0.00241387	0.0152713	0.00125274	0.012998	0.00134228	0.00293985	0.00970693	0.0117473	0.0025537	0.00225641	0.00425609	0.00186053	0.0204841	0.00681245	0.00291882	0.0244668	0.00533283
		k__Bacteria;p__Tenericutes	0	0	0	0	0.000655201	0.00108499	0	0.000196657	0	0.00132996	0.00202737	0.00160663	0.000966717	0.00146751	0.00198592	0.00338524	0	0.000250313	0.000142308	0.002779	0.000999144	0	0.00027933	0	0.00078125	0.000935648	0.000706195	0.0030785	0.000496607	0.00031294	0	0	0	0	0	0	0.00186672	0.00303407	0.00135196	0.00153846	0.00316479	0.00289046	0.00265762	0.00421357	0.00468113	0.00180364	0.00200765
		k__Bacteria;p__Verrucomicrobia	0	0	0	5.5588e-05	0.0252252	0.0153707	0.0177432	0.0232055	0	0.00560481	0.0133339	0.00717626	0.000276205	0.000209644	0.000541614	0	0.00546992	0.0048811	0.00384232	0.00833699	0.00471025	0.0067086	0.00865922	0.0164615	0	0.00152476	0.003192	0.0214891	0.00115875	0.0117353	0.00109721	0.000359324	0	0.00113026	0	0.00113071	0.00214672	0.00210051	0.0025537	0.00358974	0.0929247	0.0553507	0.0252269	0.0294335	0.0356867	0.0221142	0.0381454
	2e	GTT [mM]	SPF Starch (n=6)						SPF 2m Lard-HFD (n=6)						GF Starch (n=5)						GF 2m Lard-HFD (n=7)
		0 min	4.5	5.95	7.9	8.55	6.7	6	10.35	8.55	8.9	6.2	10.05	11.375	5.8	7.2	5.8	6.2	4.3	3.9	6.9	6.1	5.7	7.8	6.7	8.95	6.7
		15 min	15.85	17.6	16.4	18.95	23.275	18.475	23.15	22.4	26.5	20.45	24.95	26.8	21	21.6	21.9	22.8	16.4	test ended	22.5	18.5	22.4	12	26.4	10.9	21.2
		30 min	19	21.5	19.15	21.4	26.2	18.85	28.05	31.8	31.8	27.4	31.6	29.8	22.7	26.4	20.3	26	17		23.8	20.8	27.7	20.1	33.6	20.7	20.4
		60 min	15.325	21.6	21.5	16.6	21.9	17.15	35.8	34.7	test ended	20.5	31.5	33.1	26	23.2	18.4	21.2	15.2		27.6	23.6	23.8	25.7	25.2	31.8	26.6
		90 min	11.4	12.8	19.05	12.2	15.7	11.9	26.8	21.1		16.1	30.9	33	17.2	14.5	15.2	14.3	11.6		26.2	23.8	20.2	17.8	24.4	27.4	24
		120 min	8.1	8.4	10.5	9.3	11	8.6	20.6	17.4		8.3	21.8	27.6	13.4	8.4	10.1	10.2	7.2		18.4	19.2	15.3	10.6	8.7	24.2	22.5
		Insulin [pg/mL]	SPF Starch						SPF 2m Lard-HFD						GF Starch					GF 2m Lard-HFD
		0 min	437.924	223.007	207.551	198.416	313.317	610.575	646.263	1052.95	2156.82	625.601	1886.09	1136.62	324.205	301.342	366.791	222.504	199.829	542.045	378.957	262.26	519.628	601.976	1054.44	495.648
		15 min	420.946	176.807	267.587	264.489	242.02	432.935	653.978	1284.36	1660.53	787.036	1053.45	1155.59	199.506	437.293	453.819	343.763	123.364	401.83	722.25	562.266	249.979	613.26	168.362	260.916
		30 min	385.797	322.99	191.491	252.285	277.592	284.823	665.16	856.738	no sample	588.282	1408.6	721.599	172.595	248.262	269.108	nd	130.948	302.555	464.899	441.62	616.422	508.017	462.864	176.807
	2f	iMacs	SPF Starch	SPF 2m Lard-HFD						GF Starch	GF 2m Lard-HFD
		total	1	0.77	0.87	3.34	4.05	5.31	4.33	1	0.582862	0.464394	0.602211	0.843491	0.963124	2.15413	0.27	0.59	0.36	0.57	1.29	0.31	0.65
		CCR2+	1	0.55	1.11	4.48	5.29	6.75	2.55	1	0.534009	0.465991	0.741679	0.936086	0.734246	2.50812	0.32	0.71	0.4	0.57	0.8	0.13	0.11
		CCR2-	1	1.01	0.72	2.49	3.07	4.18	5.82	1	0.594893	0.353453	0.362739	1.0042	0.922597	2.08556	0.23	0.46	0.3	0.58	1.78	0.52	1.16
		P1	1	0.88	1.08	2.29	1.95	4.76	3.94	1	0.460266	0.562482	0.723781	0.62384	0.485648	1.60238	0.45	1.34	0.45	0.49	0.69	0.01	0.06
		P2	1	0.44	1.8	8.95	7.85	14.14	5.82	1	0.642221	0.737629	0.978996	0.857776	0.674905	2.04926	0.17	0.42	0.2	0.28	0.18	0.05	0.03
		P3	1	0.58	1.06	4.7	5.85	6.97	1.35	1	0.511275	0.283695	0.623506	1.13399	0.769386	3.59807	0.42	0.79	0.5	0.75	1.17	0.17	0.17
		P4	1	1.67	1.73	3.36	3.62	2.89	2.75	1	1.26306	0.466664	1.01678	1.07742	2.00465	2.27324	0.14	0.35	0.18	0.58	3.09	0.59	0.66
		P5	1	0.94	0.68	2.22	2.82	4.07	4.83	1	0.575969	0.301285	0.30263	0.968919	0.822857	2.00772	0.23	0.51	0.38	0.6	1.67	0.59	1.5
[truncated: 49 more columns]

## Sheet: Fig.3
	3a	GTT [mM]	Vehicle (n=5)					50 µg/g BLZ945-AA (n=4)				100 µg/g BLZ945-AA (n=4)				200 µg/g BLZ945-AA (n=5)
		0 min	5.8	6.4	5.9	9.4	6.1	6.6	6.2	6.8	7.4	4.8	6.4	7.2	6.3	3.9	3.2	3.1	4.2	4.9
		15 min	26.8	16.3	17.2	16.3	13.8	18.7	17.2	14.4	15.4	14.3	11.5	13.9	13.1	13.5	12.6	11.4	13.4	14.5
		30 min	22.6	20.2	18.8	18.1	12.2	20.8	14.3	10.8	15.1	12.1	16.5	12.7	14.8	14.9	12	13.9	13.6	14.2
		60 min	19.5	14.2	16.8	21	10.9	12.1	8.5	14	12.7	11.1	15.8	13.4	13.9	10.3	9.7	10.2	8.8	8.7
		90 min	13.2	13	15.5	22.6	7.5	8.3	6.2	9.9	11.5	6.8	17.4	9.7	11.7	10.1	6.5	7.1	8.2	6.7
		120 min	8.9	10.3	9.2	20.7	8.8	6.9	4.3	9.5	8.5	6.9	14.4	7.6	9.9	6.5	4.8	5.8	7	4.8
		Insulin [pg/mL]	Vehicle					50 µg/g BLZ945-AA				100 µg/g BLZ945-AA				200 µg/g BLZ945-AA
		0 min	886.429	1737.92	1479.6	2130.41	814.441	1374.72	514.906	663.035	870.883	241.826	537.41	537.665	493.474	352.781	586.686	265.673	298.242	428.292
		15 min	1004.78	2151.74	2342.58	3185.87	892.32	3180.09	1067.14	1654.86	1373.37	434.182	646.542	1075.43	1126.78	561.913	689.269	778.203	644.807	1507.41
		30 min	1000.94	1742.15	1644.99	2068.8	908.989	2299.76	820.958	1044.4	1546.82	527.121	683.31	1072.27	1190.35	586.922	681.48	629.003	639.359	926.659
		ITT [mM]	Vehicle					50 µg/g BLZ945-AA				100 µg/g BLZ945-AA				200 µg/g BLZ945-AA
		0 min	5.3	5.4	5.6	6.5	6.4	5.6	6.4	5.3	6.6	4.8	5.8	7	6.3	4.3	4.9	4	4.6	5.4
		15 min	5.8	4.6	4.9	5.3	2.9	4.8	4.8	4.5	5.3	4.5	6.3	6.7	7.6	4.7	4.3	4.3	5.7	5.6
		30 min	6	3.4	4.4	4.4	2.4	3.8	3.3	3.6	4.3	3.1	3.7	4.5	4.6	3.7	3.4	2.4	3.6	3.5
		60 min	7	2.7	3.4	4.7	2.5	4.3	3.6	3.2	5.1	2.5	4.7	3.4	5.3	3.3	3.1	2.1	3.8	2.7
		90 min	6.8	4.5	5.7	7.8	3	4.4	3.4	3.7	4.7	2.3	4.3	4.4	5.1	3.8	2.2	1.9	4	1.8
		120 min	6.7	6.1	7.3	8.4	4.4	5.8	4.1	6.1	4.9	2.3	5.4	5.2	5.9	3	2.9	2.7	3.2	1.9
	3b	c-Macs	Vehicle	50 µg/g				100 µg/g				200 µg/g
		total	1	0.67	1.3	0.37	1.62	0.34	0.11	0.32	0.32	0.43	0.41	0.48	0.46	0.24
		CCR2+	1	0.56	0.65	0.29	1.48	0.47	0.15	0.43	0.42	0.79	0.5	0.73	0.41	0.31
		CCR2-	1	0.79	2.06	0.47	1.76	0.16	0.06	0.16	0.18	0.01	0.29	0.17	0.49	0.14
		P1	1	0.32	0.31	0.14	1.12	0.32	0.08	0.44	0.22	0.2	0.34	0.13	0.34	0.35
		P2	1	0.43	0.6	0.19	0.78	0.44	0.2	0.41	0.39	1.62	0.52	0.2	0.26	0.37
		P3	1	0.8	0.92	0.46	1.99	0.61	0.2	0.4	0.59	0.92	0.59	1.33	0.52	0.24
		P4	1	0.75	5.18	0.27	3.55	0.84	0.42	0.76	0.74	0	0.92	0.13	0.38	0.85
		P5	1	0.79	2.04	0.48	1.74	0.15	0.05	0.14	0.17	0.01	0.27	0.17	0.49	0.13
	3c	PeriMacs	Vehicle	50 µg/g				100 µg/g				200 µg/g
		LPMs	1	0.14	0.14	0.4	0.4	0.04	0.03	0.02	0.01	0.02	0	0	0.02	0.01
		SPMs	1	0.61	0.6	1.84	0.7	1.04	0.5	0.09	0.3	1	0.09	0.03	0.32	0.22
	3d	Microglia	Vehicle	50 µg/g				100 µg/g				200 µg/g
			1	0.261283	0.320665	0.213777	0.344418	0.178147	0.4038	0.112827	0.130641	0	0.00880048	0.0142518	0.00456057	0.00977435
	3e	ATMs	Vehicle	50 µg/g				100 µg/g			200 µg/g
		total	1	0.58	0.44	0.58	0.73	0.37	0.25	0.25	0.28	0.31	0.07	0.38	0.35
		DN	1	1.15	0.86	0.8	0.4	0.86	0.48	0.53	0.52	1.65	0.36	0.78	0.79
		M1a	1	0.93	0.61	0.81	0.41	0.45	0.23	0.31	0.5	0.39	0.15	0.91	0.25
		M1b	1	0.55	0.48	0.8	0.42	0.58	0.28	0.38	0.49	0.35	0.04	0.55	0.3
		M2	1	0.56	0.4	0.5	0.85	0.28	0.23	0.2	0.2	0.25	0.07	0.3	0.35

## Sheet: Fig.4
	1wk Coconut-HFD rectal PBS/Clodronate Liposomes
	4a	GTT [mM]	HFD PBS Lipsomes (n=15)															HFD Clodronate Liposomes (n=18)
		0 min	5.4	5.6	5.6	5.9	4.9	5.2	4.9	5.7	5.8	4.4	6.3	7.2	8.2	7.2	6.3	5.1	5.5	2.45	4.7	4.3	5.7	4.8	2.7	3.6	5.8	4.6	3.6	4.6	5.2	6.5	6.4	5.7	6.2
		15 min	20.45	13.375	18.8	12.25	16.3	10.7	15.05	16.15	20	12.6	21.5	16.9	20.6	21.4	15.5	10.45	10.5	12.5	14.9	19.65	13.8	13.25	9.9	14.35	15.6	8.8	14.7	16.2	8.1	10.9	16.6	16.6	17.2
		30 min	11.3	7.45	11.8	11.1	14.65	9.4	14.2	13.1	13.25	14.9	19.7	17.6	17.9	16.9	13.3	10.95	8.5	5.2	9	13.45	10.1	9.15	5.85	8.95	11.95	4	11.4	15.1	8	9.7	10.5	14.8	17
		60 min	8.25	6.15	10.05	11	10.2	9.5	12.5	11.35	11.35	11.1	12.8	14.8	13.8	10.4	13.5	8.85	6.25	1.95	5.45	9.5	8.2	5.9	3.8	6.95	9.05	3.25	6.2	12.3	8.3	8.4	9.7	11.7	13.9
		90 min	6.8	4.8	7.3	10.2	7.2	8.8	10.1	9.1	8.6	8.2	7	9.2	9.3	7.3	11.1	8.3	7.7	2.6	4.5	7.8	7.3	6.4	2.4	5.3	9.1	3.2	5.1	9.6	6.9	7.4	9.6	9.8	10.2
		120 min	6.8	4.9	5.8	7.9	5.7	6.5	7.6	7.8	6.9	6.2	8.7	7.5	7.9	6.6	9.8	7.6	8.5	1.7	4.6	6	5.7	5.4	2.2	4.9	8.3	3.6	4.6	6.5	5.4	7.1	7.3	8.4	9.6
		Body weight	HFD PBS Lipsomes															HFD Clodronate Liposomes
		BW [g]	22.04	23.62	25.87	26.65	23.83	24.2	21.37	24.62	23.53	18.4	24.42	23.98	23.45	22.07	24.76	24.29	18.58	20.08	22.59	25.9	23.45	24.04	20.75	21.46	24.22	21.97	22.53	21.34	23.99	21.98	23.93	21.57	20.86	22
		Insulin [pg/mL]	HFD PBS Lipsomes (n=9)									HFD Clodronate Liposomes (n=11)
		0 min	788.092	842.242	503.37	1193.26	569.82	344	1125.62	507.22	940.81	308.972	1160.79	235.562	388.71	1733.57	805.35	1827.65	165.05	392.03	811.78	1066.5
		15 min	2298.33	1620.51	675.29	1260.14	984.4	880.7	1095.18	1085.85	1551.04	1009.97	2471.05	5039.34	995.19	1818.24	429.54	2445.27	372.69	1567.7	999.24	5164.06
		30 min	1281.15	658.514	645.12	957.59	878.65	422.87	621.37	777.25	1041.26	782.767	918.252	1207.04	710.36	2039.33	671.24	1006.51	427.65	665.8	657.42	1461.08
		ITT [mM]	HFD PBS Lipsomes (n=9)									HFD Clodronate Liposomes (n=5)
		0 min	5.3	4.8	4.8	4.9	5.1	5.4	5.6	5.6	6.1	5.4	4.6	6.1	4.6	4.7
		15 min	2.6	4.1	4	4.05	4.7	4	3.65	3.75	3.7	4	3.8	3.95	4.5	3.75
		30 min	3	3.6	3.45	3.7	3.8	3.7	2.95	3.9	3.15	3.8	3.05	2.9	3.55	3.35
		60 min	3.6	3	3.6	3.8	4.5	3.8	3.6	5.2	4.15	3.65	2.85	3.1	2.9	3.35
		90 min	3.9	3.9	3.6	2.7	5.2	3.7	4.5	6.2	4.6	5.4	3.1	2.9	3.7	3.6
		120 min	4.9	5.1	4.7	4.1	6.2	4.1	5.7	5.7	5	7.1	4.8	3.2	4.2	4.3
	4b	GSIS	HFD PBS Lipsomes HFD							HFD Clodronate Liposomes HFD
		2.8 mM	0.670306	0.257887	0.325314	0.558327	0.297348	1.36242	0.826742	0.232595	0.121642	0.404996	0.246449	0.163479	0.433239
		16.7 mM	1.56529	0.625062	1.60439	1.11388	3.48733	2.63012	1.56003	1.35061	0.784493	1.3463	3.23358	1.7465	2.70073
		Stimulation Index	2.7074	1.7864	3.848	2.0513	7.1555	2.2148	1.5735	4.285	4.8442	4.4206	16.3922	7.3302	6.7721
	4c	c-Macs	HFD PBS Lipsomes												HFD Clodronate Liposomes
		total	1.25	0.71	1.4	0.64	1.11	1.34	0.55	1.57	1.58	0.8	0.66	0.4	0.74	0.58	0.16	0.64	0.4	0.97	0.4	0.31	0.25	0.6	0.55	1.01	0.68	0.25
		CCR2+	1.33	0.66	1.46	0.55	1.09	1.39	0.52	1.65	1.52	0.84	0.56	0.42	0.56	0.46	0.14	0.49	0.19	1.09	0.42	0.25	0.12	0.67	0.54	1.15	0.76	0.28
		CCR2-	1.09	0.82	1.26	0.82	1.15	1.21	0.64	1.35	1.74	0.68	0.89	0.34	1.17	0.85	0.22	0.96	0.88	0.62	0.36	0.45	0.59	0.42	0.57	0.67	0.45	0.16
		P1	1.39	0.37	1.57	0.67	0.9	1.38	0.72	1.57	1.55	0.9	0.46	0.52	0.79	0.39	0.14	0.36	0.11	1.97	0.35	0.01	0.06	1.07	1	1.26	0.53	0.3
		P2	1.44	0.83	1.36	0.37	1.22	1.44	0.35	1.46	1.79	0.75	0.47	0.54	0.2	0.25	0.12	0.24	0.08	0.46	0.54	0.37	0.01	0.35	0.16	1.32	0.37	0.29
		P3	0.88	0.99	1.41	0.71	1.21	1.35	0.44	1.83	1.28	0.89	0.77	0.23	0.86	1.16	0.16	1.38	0.64	0.37	0.34	0.42	0.3	0.54	0.44	0.92	1.28	0.28
		P4	0.87	0.11	2.19	0.82	1.5	1.13	0.37	2.56	0.44	0.58	1.33	0.09	1.06	2	0.11	7.15	1.1	0.73	1.02	0.5	1.15	2.5	0.89	0.49	2.25	0.06
		P5	1.13	0.84	1.18	0.85	1.13	1.21	0.66	1.33	1.74	0.69	0.9	0.34	1.24	0.88	0.22	0.92	0.93	0.58	0.35	0.42	0.61	0.4	0.57	0.63	0.44	0.17
	4d	ATMs	HFD PBS Lipsomes																					HFD Clodronate Liposomes
		total	1.14386	0.959759	0.896378	1.04	0.61	1.35	1.07598	0.882203	1.18052	0.741968	1.37685	1.07088	1.24171	0.532891	1.36155	0.645079	1.11678	1.17287	0.73177	1.03264	0.836308	0.950704	1.02314	1.02616	0.842052	0.977867	1.06841	1.29	1.08	0.611933	0.522693	0.99694	0.72922	1.09383	1.30546	0.706272	1.13972	0.576237	1.34115
		DN	1.01	0.3	1.69	0.22	0.24	2.54	0.512979	0.182324	0.176143	0.185414	0.296663	0.38937	0.228677	0.599506	1.82324	3.49197	2.73177	1.23918	1.00742	1.3937	0.741656	2.39	1.2	0.32	0.57	1.42	1.11	0.3	0.42	3.18294	2.54635	0.488257	0.553152	1.21755	0.200865	1.4555	0.247219	3.24475	0.800371
		M1a	0.96	0.87	1.16	0.82	0.58	1.6	0.685619	0.535117	0.852843	0.41806	0.735786	1.47157	0.953177	0.367893	2.84281	0.434783	0.635452	1.7893	0.602007	1.87291	0.802676	1.62	1.04	0.37	0.43	1.5	2.72	1.64	0.4	2.14047	0.852843	1.48829	1.52174	1.6388	0.869565	0.48495	0.953177	0.618729	1.92308
		M1b	0.82	0.61	1.56	1.21	0.85	0.94	0.975057	1.01285	1.72336	0.837113	1.16591	1.12623	2.34316	0.332577	1.17536	0.179516	0.493197	1.10922	0.589569	1.16024	0.776644	0.6	0.7	0.57	0.54	0.92	1.13	1.98	0.74	0.37037	0.325019	1.01285	0.988284	0.912698	1.0034	0.470522	2.04082	0.202192	1.76493
		M2	1.25	1.13	0.62	1.41	0.74	0.86	1.16282	0.939582	1.2028	0.789649	1.54265	1.12617	1.16615	0.566415	1.31608	0.429809	1.06286	1.15948	0.733008	0.949578	0.852954	0.84	1.08	1.25	0.96	0.92	1	1.59	1.48	0.346513	0.336517	1.03621	0.689693	1.09951	1.48601	0.673034	1.07952	0.35984	1.31275
	4e	Other Tissues	HFD PBS Liposomes								HFD Clodronate Liposomes
		KCs	1.39	1.01	0.6	1.01	1.01	0.98	1	1	1.23	0.93	1	0.75	0.94	0.99	0.97
		islet Macs	1.1284	0.871595	0.88	0.78	0.83	1.22	1.3		0.964981	1.77432	0.88	0.81	0.92	0.9	0.94
		Microglia	0.98	1.01	1.01	0.96	0.99	0.92	1.12		1.04	1.06	0.91	0.6	1.06	1.09	1.02
	4f	Microbiota
		Barcode ID	30	31	32	33	37	38	39	40	25	26	27	28	29	34	35	36	86	87	88	89	93	94	95	96	81	82	83	84	85	90	91	92
		Organ	colon																cecum
		Group	PBS_Liposomes								Clodronate_Liposomes								PBS_Liposomes								Clodronate_Liposomes
		k__Bacteria;p__Actinobacteria	0.00224667	8.67905e-05	0.00213264	0.0035344	0.000796591	0.00861019	0.00416496	0.00113918	0.00119296	0.000195519	0.000913655	0.00075708	0.00165256	0.0018705	0.000597776	0.00124467	0.00349575	0.00488308	0.00501624	0	0.00617255	0.00382615	0.00144411	0.000208855	0	0.00133749	0.00288316	0.00185255	0.00940071	0.000652493	0.00205955	0.000676498
		k__Bacteria;p__Bacteroidetes	0.768116	0.67792	0.764649	0.850754	0.773171	0.8135	0.694284	0.67932	0.81731	0.821021	0.84967	0.888789	0.652933	0.765036	0.748296	0.68236	0.767756	0.815784	0.830594	0.736842	0.807049	0.683333	0.748532	0.651003	0.677419	0.83739	0.736267	0.883836	0.656287	0.704693	0.610157	0.80129
		k__Bacteria;p__Firmicutes	0.17324	0.290575	0.189276	0.122997	0.114868	0.133133	0.273177	0.290533	0.147949	0.169357	0.141145	0.0970325	0.283058	0.217451	0.138624	0.215779	0.190125	0.151341	0.12875	0.263158	0.161523	0.28378	0.230673	0.310081	0.225806	0.15379	0.252352	0.0985222	0.236193	0.22076	0.248382	0.0690028
		k__Bacteria;p__Proteobacteria	0.0514888	0.00781114	0.0359945	0.0194156	0.0129446	0.0216067	0.0132386	0.0180235	0.0201567	0.00240863	0.00804016	0.0112874	0.0434368	0.0100514	0.0361256	0.0380091	0.0361159	0.0229023	0.0271833	0	0.0203553	0.0163364	0.0135747	0.00181008	0.0322581	0.00254596	0.00758725	0.0128416	0.059342	0.0165842	0.00900318	0.0138908
		k__Bacteria;p__Verrucomicrobia	0.00490883	0.023607	0.00794785	0.00329877	0.0982196	0.02315	0.0151352	0.010985	0.0133917	0.00701788	0.000230818	0.00213359	0.018919	0.00559096	0.076356	0.062607	0.00250664	0.00508941	0.00845595	0	0.00490034	0.0127252	0.00577645	0.0368978	0.0645161	0.00493659	0.00091047	0.00294724	0.0387779	0.0573106	0.130399	0.11514

## Sheet: Fig.5
	5a-d	sc-RNA of c-Macs from 1 wk HFD vs Chow-fed mice
		Gene Expression Omnibus (GEO): GSE143351
		https://www.ncbi.nlm.nih.gov/geo/query/acc.cgi?acc=GSE143351
		token:	unoveyewbnyzpuj
	5e	total c-Macs	Chow						1wk Coconut-HFD
		MitoGreen	15569	16280	16436	15357	14989	13887	23173	20281	14375	20442	20456	18245	20803	18294
		MitoRed	1445	1158	1093	1112	1126	1097	2167	1631	1153	1726	1264	1714	1198	1189
		MitoSOX	-2.03	-6.23	4.68	15	0.17	25.1	1342	596	211	299	124	7.11	73	94.5
		MitoGreen	Chow						1wk Coconut-HFD
		P1	13481	13521	13859	13167	11828	12153	17423	14412	12236	15581	15021	13958	14879	13253
		P2	16301	17738	16271	15314	14125	14410	23100	17804	12623	18461	18522	18620	20014	17273
		P3+P5	15769	17836	17685	16738	16294	14108	29917	23421	19824	24662	26206	22111	26350	22246
		MitoRed	Chow						1wk Coconut-HFD
		P1	1104	901	787	801	797	689	1623	1098	1135	1355	965	1345	1015	1116
		P2	1290	1012	1012	1152	1002	1007	1867	1320	1027	1536	1064	1540	1069	1146
		P3+P5	1550	1253	1177	1249	1248	1133	2455	1775	1288	1919	1413	1839	1327	1339
		MitoSOX	Chow						1wk Coconut-HFD
		P1	13.6	-5.49	10.2	12.8	5.76	-5.65	775	361	167	184	67	-49.5	56.2	78.4
		P2	3.9	-11.6	3.78	19.3	3.78	8.36	1195	495	197	251	93.7	-28.4	58.8	95.4
		P3+P5	-5.65	-5.49	3.34	14	-2.37	27.4	1653	652	258	340	147	23	83	113
	5f	pS6	Chow											1wk Coconut-HFD
		total c-Macs	748	659	399	586	524	1279	908	1149	979	860	1605	1167	922	754	1030	1113	4318	1617	1431	1442	1879	1321
		P1	454	427	305	335	298	426	512	405	349	299	624	549	501	554	389	720	e2318	589	543	479	731	531
		P2	734	637	492	485	489	792	740	879	673	552	942	810	894	805	586	1135	e3226	994	983	880	1114	860
		P4	1337	1321	1110	1024	1025	942	1292	1403	972	858	1508	1151	1390	1753	957	1830	e4282	1686	1641	1289	1640	1239
		P3+P5	1528	1511	1076	1102	1106	1650	1695	1741	1180	1045	1821	1900	2084	1999	1262	2418	e5014	2217	2193	1937	2399	1903
		pAkt	Chow											1wk Coconut-HFD
		total c-Macs	1269	1294	545	1101	906	2460	1461	1962	1943	1695	5224	2961	2109	2979	2628	3315	e27219	6125	4245	4236	7399	5564
		P1	489	659	280	411	301	506	560	371	250	115	1869	1312	1147	2260	799	2135	e15887	2702	1890	1659	3197	2521
		P2	1173	1230	787	889	800	1385	999	1287	1204	954	2938	1890	1816	3092	1349	3350	e20961	3841	2838	2485	4496	3466
		P4	2330	2535	1653	1752	1771	1592	2172	2218	1870	1621	4862	2793	2924	5142	2330	5408	e26889	6167	4545	3027	5903	3991
		P3+P5	2993	3215	1966	2228	2106	3204	2914	2979	2375	2088	5996	4966	4798	7603	3256	7316	e31064	8131	6337	5583	9345	7932
																			e= excluded as identified outlier by Grubbs`test (ESD method)

## Sheet: Fig.6
		1wk Coconut-HFD rectal vehicle/rapamycin
	6a	pS6	1wk HFD + Vehicle											1wk HFD + Rectal Rapamycin
		total c-Macs	931	1219	1430	1515	1571	1294	1891	1845	1180	1829	2524	844	1041	797	1109	935	1038	1111	1162	1398	1060	1072	792	887	897	830
		P1	589	748	886	773	993	878	1163	1201	747	867	1409	627	552	480	638	675	568	742	623	727	766	773	383	452	446	724
		P2	1007	1022	1200	1466	1810	1387	1903	1955	1420	1269	2032	673	761	635	878	893	708	815	887	984	1033	1055	494	643	750	885
		P4	1405	1672	1997	2440	3405	2493	2515	3485	2524	1521	1802	961	1134	677	1347	1004	1292	1200	1170	1502	1604	1425	654	959	882	1249
		P3+P5	1866	1898	1906	3838	3561	3120	3349	3710	3286	2850	3250	1157	1188	916	1512	1342	1396	1525	1987	2144	2363	1967	1072	1969	1896	2066
		pAkt	1wk HFD + Vehicle											1wk HFD + Rectal Rapamycin
		total c-Macs	1158	1973	3925	3034	2524	1997	3301	3800	2145	5221	7232	1072	1712	1501	1592	1196	1245	1303	1882	2259	1349	1446	1581	1322	1253	1076
		P1	292	701	1953	1816	1713	1354	2002	2579	1488	2938	4489	141	87.9	263	216	414	0	155	779	871	779	877	475	566	520	884
		P2	1140	1441	3200	2718	2663	1858	3108	3796	2332	3808	5689	656	1027	919	1073	940	497	635	1275	1391	1242	1292	798	854	921	1134
		P4	2339	3277	5806	5206	4339	3481	4639	6918	4112	3507	5934	1737	1819	1200	1970	1509	1939	1520	1652	2152	2088	1708	944	1019	927	1407
		P3+P5	3390	3820	5812	6824	5547	4819	6063	7574	5380	7652	9181	2044	2139	1892	2632	2314	2110	2369	3345	3714	3507	2905	2240	2635	2413	2739
	6b	MitoSOX	1wk HFD + Vehicle								1wk HFD + Rectal Rapamycin
		total c-Macs	559	1266	1900	1712	1300	655	726	634	417	373	303	416	408	428	453	708	519	608	312
	6c	pS6 of ATMs	1w HFD + rectal vehicle																													1wk HFD + Rectal Rapamycin
		total ATMs	4137	2730	3849	2135	2412	2441	2288	2487	1304	1571	1376	555	1742	938	408	1232	533	669	490	913	892	784	925	898	762	701	837	801	1117	2325	2365	2868	1935	2767	1759	2015	2976	2475	1859	2178	822	1110	700	835	230	564	495
		DN	1380	848	1411	1093	920	949	879	868	383	250	370	408	380	365	253	375	211	233	220	302	236	246	268	247	210	168	281	267	381	1179	1406	1326	1081	1309	945	1217	1431	1237	1013	815	367	310	260	287	206	241	209
		M1a	1661	1195	1010	862		895	419	414	592	424	511	269	541	422	312	652	351	637	387	312	268	306	284	285	223	188	287	275	369	845			1101		1568	431			708	198	447	443	331	361	372	503	396
		M1b	1564	1209	1466	1520	1505	1540	1059	1161	1106	979	1143	766	1389	796	518	1015	626	637	599	672	674	622	648	621	527	494	664	663	867	1368	1565	1804	1087	1351	1039	1296	2007	1623	1065	1244	643	738	627	619	501	760	719
		M2	3502	1766	2950	2178	2040	3768	1693	1842	1628	1704	1589	1014	1570	1222	810	1607	772	923	693	981	968	853	995	972	838	800	909	840	1157	1577	1750	2135	1599	1785	1460	1510	2128	1687	1507	1656	975	1322	841	1001	327	916	997
	6d	pS6 of Liver Macs	1w HFD + rectal vehicle																					1wk HFD + Rectal Rapamycin
		CD11b+	508	473	466	573	526	441	440	552	502	388	431	580	751	554	549	596	374	279	563	911	447	407	444	413	412	759	545	582	697	588	462	432	228	399	367	457	459	476	522	423	333
	6e	pS6 of Peri-Macs	1w HFD + rectal vehicle																					1wk HFD + Rectal Rapamycin
		total Peri-Macs	822	773	752	467	828	629	829	1003	1066	871	826	732	677	800	924	1137	480	435	744	697	603	835	1092	911	914	732	721	1157	1182	1235	1117	798	841	784	695	755	571	860	549	719	746
		LPMs	1345	970	860	749	916	1394	1295	1070	1277	1071	1018	890	785	868	1049	1696	560	544	874	854	795	1128	1186	1074	1337	1344	818	1591	1248	1415	1635	1147	1266	1157	1078	1091	730	1066	685	813	884
		SPMs	757	596	576	466	644	541	803	708	793	584	558	581	524	563	696	996	357	335	554	527	443	640	813	791	810	654	467	1033	865	989	981	626	782	699	593	639	454	833	440	505	609
	6f	GTT [mM]	1w HFD + Vehicle (n=10)										1w HFD + 3mg/kg Rapamycin (n=13)
		0 min	6.3	4.4	5.9	3.7	6.2	6.3	7.5	7.4	7.9	5.7	6.6	5.9	6.4	2.3	6.1	7.1	1.9	6.1	6.3	7.4	6.8	6.5	8
		15 min	18.2	17.2	17.1	11.1	15.6	18.5	17.6	18.5	16.5	18.4	16.6	8	17	9.9	19.2	18.9	8.2	17.6	19.8	14	16.6	21.4	22.7
		30 min	16.3	14.6	14.9	13.1	13.2	17.1	18.2	16.1	17.2	18.7	19	7.5	14.3	6.9	16.6	16.3	10	20.5	18.9	12.4	15.4	18.4	20.3
		60 min	15	10.1	10.8	7.1	9.9	13.3	13.1	13.1	14	13.8	17.1	7.5	9.4	3	16.9	16.6	7.1	19.4	16.2	12	10.5	11.4	19.7
		90 min	10.6	8.6	8	4.9	6.8	7.7	8.5	8.7	11.1	9.2	12.9	6	7.1	1.5	13.6	15.4	3.6	15.6	15.2	11	10.3	7.1	13.9
		120 min	8.4	5.2	6.3	4.1	6	7.3	7.4	6.9	8	7.7	9.4	6	7.1	1.2	9.6	10.6	2.7	10.1	10.3	8.9	9.7	7.3	10.4
		Body weight	1w HFD + Vehicle										1w HFD + 3mg/kg Rapamycin
		BW [g]	24.74	22.4	25.41	28.59	28.7	28.26	26.69	24.79	25.72	23.01	27.34	27.87	27.34	21.43	25.09	25.95	18.74	25.69	25.6	23.07	24.7	26.17	24.59
		Insulin [pg/mL]	1w HFD + Vehicle (n=9)									1w HFD + 3mg/kg Rapamycin (n=12)
		0 min	719.1	1036.32	526.59	1024.67	812.683	966.777	440.517	552.193	898.653	838.73	866.88	1448.33	971	5021.31	1490.36	1488.16	2633.29	363.135	2044.08	300.548	976.585	2074.19
		15 min	995.48	671.2	665.81	1153.34	1470.69	1248.09	1069.91	852.855	1131.51	1120.16	1238.89	1922.64	951.54	6045.39	1522.5	1688.88	2806.76	fighting, no sample	2765.2	nd	842.164	1757.47
		30 min	602.27	732.36	473.57	992.347	621.141	787.087	985.187	622.563	796.432	620.93	920.59	1477.59	839.4	5357.95	1266.16	1283.74	3200.06	test ended	2306.36	1207.27	756.8	1422.98
		ITT [mM]	1 wk HFD + Rectal Vehicle (n=18)																		1 wk HFD + Rectal Rapamycin (n=16)
		0 min	6.1	4.95	5.2	4.8	4.2	4.5	6.8	6.4	6.4	6.3	5.1	4.1	4.6	6.8	4.5	2.7	6	6.6	6.25	6.1	6.05	4.3	6.7	5.1	3.3	5.1	5.6	6.7	4.6	2.7	5.6	5.8	5.2	6
		15 min	3.25	2.9	3.45	3.5	2.95	3.4	3.7	3.3	3.6	2.8	3.5	4.1	3.2	3.2	3.5	3	4.6	5.4	4.45	5.45	3.55	2.85	5.4	3.3	3.3	3	4.6	4.4	3	2.2	4.6	5	4.5	4.7
		30 min	3.55	3.15	2.95	3.55	2.6	1.9	3.3	3.6	4.2	3.4	2.8	3.3	2.3	3.3	3	2.2	3.9	4.2	3.3	3.4	3.3	3.15	3.7	3.2	2.8	3.2	4.4	3.3	2.6	1.4	4	3.6	3.8	4.6
		60 min	4.45	3.1	3	2.6	3.5	1.8	4	4.3	3.7	3.7	2.4	1.6	1.9	2.7	2.9	1.7	3.3	4.9	3.1	2.8	2.7	2.95	3.3	2.8	2.4	3.1	4.7	2.5	2.9	1.1	3.7	4.1	3.3	4.5
		90 min	5.9	5.9	3.4	3.1	3.6	2.5	5.2	5.2	4.4	4.2	2.7	2.7	2	2.3	2.9	2.2	3.2	5.8	4.8	3.7	3.7	3.3	4.1	2.9	2.7	3.4	5.8	4.3	4.3	1.3	4.4	4	3.6	5.7
		120 min	6.6	3.9	4	4.4	5.3	1.8	6.6	6.7	5.4	5.7	3.3	3.3	2.3	3	2.9	2.3	4.3	7.2	6.6	4.3	5.2	4.4	4.9	3.7	3.1	3.9	5.8	5.2	5.1	1.1	5.4	6.2	5.2	6.5
	6g	GSIS	1w HFD + Vehicle				1wk HFD + Rapamycin
		2.8 mM	0.000177	0.000107	0.00021	4.3e-05	4.32e-05	3.82e-05	2.54e-05	no content	2.14e-05	4.25e-05
		18.7 mM	0.001532	0.000848	0.000265	0.000568	7.04e-05	0.000691	0.000345	no content	0.001962	0.000549
		Stimulation Index	12.2037	5.91816	1.61979	5.30117	1.3196	20.0874	12.8359	10.589	93.4736	11.2217
[truncated: 13 more columns]

## Sheet: Fig.7
	7a	TNF	Chow																1w Coconut-HFD
		P1	38.2	14.4	22.8	39.8	13.3	41.7	33.9	55.8	52.9	60.5	73.5	59.5	29.3	32.1	44.6	44	26.1	39.2	39.1	36.9	45.4	33.2	28.3	45.2	52.8	35.4	43	47.8	37.4	52.7	35.2	57.1	45.9	54.7
		P2	32.6	22.4	34.7	33	20.5	30.8	50.5	33.3	43.8	51.5	56.2	51	47.8	44.6	53.4	57.1	27.8	50.1	48.5	54.1	54.4	47	41.3	54.2	47.6	51	60.9	55.9	57.5	75	53.1	62.5	67.7	65
		P3	27.1	15	27.1	31.5	16.8	34	38.2	49.2	54.1	61	47.5	57	56.9	43.7	45.3	52.8	27.8	42.4	39.9	59.1	55.9	35.7	31.3	49.4	44.6	42.7	52.6	47.6	54.6	50.4	61.5	50.9	50.5	54.7
		P4	8.77	0	5.41	16.3	25	23.1	11.8	28.6	0	40	33.3	0	0	0	0	25	0	26.3	13.2	10	0	0	0	12.5	0	0	33.3	0	0	0	50	50	30	0
		P5	36.5	15.7	26.9	48.9	26.6	52.9	52.8	79.4	65.7	79.6	76.9	73.4	74.9	63.1	70.9	75.5	21	61.5	20	41	0	0	0	44.4	0	73.1	73.9	72.1	63.4	84.5	72.9	78	73.7	71.5
		IL-1b	Chow																1w Coconut-HFD
		P1	3.49	0.078	2.6	0.85	0.59	9.26	11.7	5.77	11.8	6.98	11.8	8.11	6.52	3.85	3.39	4.76	1.86	9.27	9.6	8.39	12.4	3.51	2.9	7.14	16.6	1.86	2.33	5.43	3.3	3.64	3.41	3.9	6.56	4.65
		P2	27	7.02	24.6	21	11.9	33.3	52.4	26.7	27.5	42.4	31.2	37.3	26.8	21.7	33.2	31.7	22.8	39.1	45.3	47.6	50.6	32.3	27.5	47.9	57.3	33.7	29	30.9	40.1	38.9	31.2	43.8	29	47.6
		P3	33.2	8.58	33.9	27.6	14.4	42.4	48.4	42.8	37.4	45.3	39.7	48.6	37.9	30.8	34.8	40.9	31.3	49.2	48.8	55.1	51.5	28.7	34.3	44.5	67.4	34.1	35.1	32.7	44.7	40.8	42.7	45.7	36.5	39.5
		P4	21.1	5.88	16.2	3.49	12.5	46.2	5.88	14.3	0	0	0	16.7	0	0	25	12.5	0	0	2.63	5	0	0	0	0	0	0	0	0	0	16.7	0	0	0	0
		P5	55.9	10.5	41	42.5	20.1	60.4	61	67.8	48.8	64.9	62	61.3	56.7	47.5	60.1	58.7	19	15.4	0	33.9	0	0	0	33.3	0	64	56.8	57.6	54.7	65.3	54.6	67.1	57.2	57.1
		IL-6	Chow																1w Coconut-HFD
		P1	0.92	0	0	0.85	0	0	0.58	2.88	0	0	2.94	0	0	0	0	0	0	0.65	0.85	0.27	0	0.18	0.3	0	2.11	0.62	0	0	2.2	0	2.27	1.3	1.64	0
		P2	1.39	0	0.44	1	0	1.92	1.46	4.44	0	3.03	0	1.96	2.17	1.09	1.44	4.76	0.83	4.03	5.68	4.42	5.47	4.15	3.11	0	4.81	2.39	1.45	5.88	4.19	2.78	5.21	3.12	8.06	6.8
		P3	1.38	0.04	0.59	1.76	0	2.45	1.73	2.24	1.35	2.33	0.63	1.3	1.19	0.8	1.09	0.83	0.58	3.15	4.06	1.85	2.06	0.64	1.28	2.03	2.21	2.5	1.08	1.55	2.21	1.31	4.22	3.66	2.24	1.5
		P4	0	0	0	0	0	0	0	0	0	0	0	0	0	0	0	0	0	0	0	0	0	0	0	0	0	0	0	0	0	0	0	0	0	0
		P5	1.86	0.039	0.58	1.64	0.27	3.27	1.12	2.75	0.53	2.22	1.27	1.78	1.83	2	2.14	1	0	0	0	0.32	0	0	0	0	0	2.04	1.03	0.79	1.4	2.7	1.63	3.98	1.43	2.27
		IL-10	Chow																1w Coconut-HFD
		P1	2.57	0.31	0.9	1.69	1.18	1.85	4.68	1.92	2.94	0	0	8.11	2.17	3.85	1.69	0	3.11	4.23	5.65	3.06	3.78	4.21	4	2.38	25	1.86	2.33	3.26	1.1	1.82	0	2.6	3.28	2.33
		P2	13.5	2.38	10.3	11	4.76	14.7	31.6	17.8	10	30.3	31.2	19.6	15.9	13	16.6	23.8	10.8	18.2	29.5	24.5	42.7	28.5	17.2	31.2	66.2	19.9	11.6	23.5	19.8	27.8	21.9	28.1	12.9	17.5
		P3	17.1	3.68	14.6	16.1	8.54	16	21.1	28.8	19.1	22.9	18.3	26.6	22.1	15.3	21.9	22.6	15.6	24.6	31.5	34.1	33.8	22.4	20.9	18.6	50	19.9	15.5	18.4	24.8	27	24.1	25.6	17.8	27.6
		P4	7.02	5.88	0	6.98	25	23.1	0	28.6	0	0	0	0	0	0	0	0	0	21.1	13.2	15	0	50	11.1	12.5	75	0	0	0	0	0	0	25	0	16.7
		P5	20.1	2.39	10.6	20.5	8.46	24.4	23.6	42.5	21.2	30.2	28.2	28	23.3	21.4	29.3	30.5	5.95	7.69	0	15.2	0	0	0	8.33	0	29.1	18.7	25	22.3	36.1	20.4	34.3	23	25.5
	7b	TNF	1 wk HFD + Medium											1 wk HFD/Rapamycin + Medium									1 wk HFD + LPS											1 wk HFD/Rapamycin + LPS
		CCR2+	1420	1176	1260	1772	1247	1514	1548	1618	1453	1400	1348	1257	1207	1185	1137	1118	1626	1092	1545	1331	2198	2438	2520	3226	2722	3272	2889	2600	2545	2652	2439	2158	2133	1942	1949	1981	2417	2065	2164	2146
		CCR2-	1344	1214	1382	1871	1232	1604	1616	1597	1899	1667	1452	1381	1256	1331	1352	1302	2364	1408	1639	2165	2630	2982	2920	3921	3095	3579	3654	3274	3152	3425	3098	2938	2177	2412	2227	2799	3405	2466	2873	3693
		P1	1486	1367	1340	1809	1225	1770	1525	1511	1364	1397	1383	1448	1317	1224	1337	1070	1449	1323	1287	1328	1989	2838	2253	3527	2531	3650	3297	2392	2841	2505	2157	2385	2523	2255	2387	2521	2277	2761	2558	3268
		P2	1624	1388	1347	1679	1342	1631	1496	1883	1414	1507	1429	1336	1139	1139	1161	1214	1979	1216	1500	1855	2697	3114	3251	3208	3217	4038	3247	3237	2775	2904	2914	2511	2511	2142	2208	2028	3193	2427	2091	2648
		P3	1320	1105	1225	1831	1236	1430	1627	1552	1509	1320	1319	1242	1146	1183	1089	1174	1601	1016	1619	1315	2082	2163	2266	3017	2503	2774	2826	2344	2266	2402	2166	2077	1638	1673	1714	1541	2253	1721	1970	2058
		IL-1b	1 wk HFD + Medium											1 wk HFD/Rapamycin + Medium									1 wk HFD + LPS											1 wk HFD/Rapamycin + LPS
		CCR2+	2335	2198	2173	2777	2565	2620	2059	2243	2245	2142	2386	2277	1974	2034	1942	2033	2043	2087	2179	2795	2213	2745	2691	3093	2961	3160	2782	2463	2388	2816	2503	3043	2760	2555	2384	2553	2195	2520	2002	2944
		CCR2-	2596	2244	2329	2763	2654	2605	1872	1980	1941	2082	2219	2279	1966	1998	1958	1950	2091	1992	2108	2505	2454	3038	2999	3251	3268	3282	2722	2437	2431	2662	2426	3259	2763	2610	2339	2414	2241	2277	2230	2689
		P1	1965	2145	1498	2261	2014	2131	2266	3493	2033	1845	1967	2167	1972	2084	1880	1939	2191	1833	4374	2035	2327	2297	2042	2556	2036	2574	2794	3030	1765	3369	2783	2326	2740	2509	2241	2418	2435	3009	2239	2445
		P2	2477	2356	2175	2907	2710	2544	2267	2208	2232	2231	2428	2153	1943	1964	1823	1951	2113	1915	1794	2294	2161	2491	2575	3546	2829	3114	2584	2505	2456	2882	2331	2720	2892	2489	2316	2460	2205	2193	1920	2467
		P3	2323	2177	2198	3087	2509	2677	1996	2236	2270	2062	2323	2296	1960	2007	1969	2106	2010	2154	2221	2828	2225	2827	2802	3617	3148	3254	2729	2461	2449	2726	2536	3149	2726	2579	2368	2754	2110	2569	1993	3001
	7c	iMacs [%]	Chow + rectal vehicle (n=10)										1w HFD + rectal vehicle (n=15)															1w HFD + Rectal Rapamycin (n=15)
		P1	0.15	0.3	0.17	0.17	0.26	0.31	0.084	0.055	0.096	0.22	1.08	0.58	0.66	2.72	0.6	0.68	1.55	0.6	1.02	1.18	0.66	0.22	0.059	0.12	0.19	0.85	1.35	1.9	0.51	2.51	0.8	0.59	0.29	0.66	0.5	0.34	0.49	0.15	0.18	0.15
		P2	0.33	0.28	0.17	0.14	0.13	1.42	0.25	0.07	0.091	0.18	0.66	0.55	0.83	0.92	0.85	1.09	0.41	1.28	2.36	1.59	1.47	0.95	0.69	0.59	0.67	0.82	1	1.24	0.58	0.77	0.35	0.34	0.3	0.41	0.45	0.44	0.85	0.41	0.77	0.43
		P3	2.78	2.45	1.47	1.33	0.91	2.16	1.55	0.77	0.75	1.54	1.25	1.78	1.68	1.94	1.43	1.96	2.46	2.8	2.44	1.35	2.21	0.64	0.3	0.39	0.47	3.77	2.13	3.61	1.76	2.23	0.72	1.95	0.76	4.66	0.91	0.64	1.27	0.64	1.39	1.26
		P4	0.011	0.022	0.019	0.028	0.05	0.053	0.03	0.025	0.11	0.3	0.05	0.042	0.04	0.091	0.042	0.052	0.024	0.032	0.061	0.058	0.056	0.014	0.21	0.023	0.033	0.062	0.044	0.051	0.023	0.14	0.061	0.086	0.043	0.12	0.059	0.085	0.11	0.025	0.074	0.12
		P5	3.85	3.01	2.97	3.27	2.61	1.83	1.07	0.54	0.68	0.91	2.32	1.69	2.9	2.11	2.55	3	0.21	0.32	1.01	1.85	1.21	0.74	0.3	0.6	0.43	3.67	2.67	3.6	2.81	2.14	1.81	2.57	1.26	4.41	0.81	0.55	1.23	0.54	0.79	1.16
		iMacs [#]	Chow + rectal vehicle										1w HFD + rectal vehicle															1w HFD + Rectal Rapamycin
		P1	554.4	3780	1620	2079	1944	6336	332.32	387.2	351.36	1200	14931	9675	5499	32400	6318	5292	14742	4257	8169.6	10584	5733	1440	422.4	996.8	1320	13122	12555	18792	5040	23688	4437	2592	1676.7	4059	2022.4	1651.2	4864	1320	853.6	688
		P2	1260	3591	1620	1682.1	928.8	29376	964.8	501.6	331.84	960	9072	9225	7020	10980	9072	8532	3906	9108	18878.4	14238	12870	6400	4928	5040	4840	12879	9315	12312	5670	7182	1912.5	1490.4	1749.6	2475	1769.6	2132.8	8512	3720	3647.2	2000
		P3	10332	30807	13905	15876	6696	44928	6056.8	5456	2732.8	8480	17388	29475	14157	23220	15228	15336	23436	19899	19540.8	12096	19422	4320	2112	3360	3432	58806	19710	35478	17388	21042	3978	8618.4	4374	28413	3602.4	3096	12616	5760	6596	5920
		P4	39.564	283.5	189	321.3	367.2	1094.4	117.92	176	390.4	1680	699	697.5	339.3	1098	453.6	410.4	227	227.7	485.76	516.6	491.4	96	1496	201.6	237.6	972	405	502.2	226.8	1260	336.6	376	247.86	752.4	233.84	419.68	1094.4	228	349.2	552
		P5	14301	37800	28080	38934	19332	38016	4180.8	3872	2488.8	5040	32130	28125	24453	25200	27216	23544	2016	2277	8169.6	16506	10647	5040	2112	5152	3168	57105	24600	35478	27720	20160	9945	11300	7217.1	26928	3223.2	2683.2	12312	4920	3724.8	5440
	7d	GSIS HFD	Min6														Min6 + Chow c-Macs														Min6 + HFD c-Macs
		2.8 mM	10.06	5.75	4.01	4.7	3.58	4.26	10.25	8.44	8.05	6.02	4.68	2.76	6.15	3.88	9.18	4.47	5.77	4.08	3.2	4.14	9.02	9.27	9.63	4.35	4.72	2.62	9.71	6.58	8.3	7.43	7.02	5.14	5.05	4.84	13.24	10.62	6.78	5.14	3.41	2.15	13.49	2.87
		16.7 mM	34.79	35.92	25.76	21.63	42.09	37.11	33.31	28.28	27.51	19.98	17.08	16.48	26.76		50.81	40.13	40.12	28.19	55.79	64.95	26.29	47.25	28.03	32.17	35.14	16.94	25.8		39.88	38.14	48.45	33.02	25.7	23.56	27.56	17.48	33.19	10.81	7.68	13.34	10.01
		Stimulation Index	3.46	6.25	6.43	4.6	11.77	8.7	3.25	3.35	3.42	3.32	3.65	5.97	4.35		5.54	8.97	6.95	6.9	17.44	15.69	2.92	5.09	2.91	7.4	7.45	6.46	2.66		4.81	5.13	6.91	6.43	5.08	4.87	2.08	1.65	4.9	2.1	2.26	6.2	2.2
		GSIS Rapa	Min6																						Min6 + HFD c-Macs																								Min6 + HFD+Rapa c-Macs
		2.8 mM	7.79	12.86	6.72	9.68	5.9	12.42	19.72	8.17	9.34	12.94	9.12	9.82	5.6	5.09	4.23	4.78	12.62	12.27	7.32	9.57	4.62	6.92	14.19	13.26	10.27	5.22	29.31	5.81	20.27	6.46	4.5	9.01	12.42	6.91	11.53	12.8	7.18	10.05	6.96	15.77	12.93	8.07	9.11	8.12	7	8.42	10.93
		16.7 mM	28.73	24.45	31.69	24.7	21.19	19.4	64.6	16.97	31.51	36.48	15.85	19.89	16.92	16.04	27.92	22.65	44.34	26.78	23.08	26.81	19.21	17.58	24.57	16.96	20.95	24.67	11.77	19.66	30.6	11.76	13.37	20.36	33.12	12.79	15.24	13.86	14.21	21.74	16.59	36.8	26.11	25.07	20.96	15.72	13.48	16.56	18.33
		Stimulation Index	3.69	1.9	4.72	2.55	3.59	1.56	3.28	2.08	3.37	2.82	1.74	2.02	3.02	3.15	6.6	4.73	3.51	2.18	3.15	2.8	4.16	2.54	1.73	1.28	2.04	4.72	0.4	3.39	1.51	1.82	2.97	2.26	2.67	1.85	1.32	1.08	1.98	2.16	2.38	2.33	2.02	3.11	2.3	1.94	1.93	1.97	1.68
[truncated: 19 more columns]
