# Supplementary material for: Targeting colonic macrophages improves glycemic control in high-fat diet-induced obesity
Source: Commun Biol. 2022 Apr 19;5:370. doi: 10.1038/s42003-022-03305-z (PMC9018739; doi:10.1038/s42003-022-03305-z)
Supplement: Supplementary file 5 — Supplementary Data 2 [file 42003_2022_3305_MOESM5_ESM.xlsx]

## Sheet: Key Resources Table
		REAGENT or RESOURCE	SOURCE	IDENTIFIER
		Antibodies
		Anti-mouse CD16/CD32	Biolegend	Cat#101310; RRID: AB_2103871
		Anti-mouse CD3 (145-2C11) APC-Cy7	Biolegend	Cat#100330; RRID: AB_1877170
		Anti-mouse CD19 (6D5) APC-Cy7	Biolegend	Cat#115530; RRID: AB_830707
		Anti-mouse NK1.1 (PK136) APC-Cy7	Biolegend	Cat#108723; RRID: AB_830870
		Anti-mouse Ly6G (1A8) APC-Cy7	Biolegend	Cat#127624; RRID: AB_10640819
		Anti-mouse CD45 (30-F11) PerCP-Cy5.5	Biolegend	Cat#103131; RRID: AB_893344
		Anti-mouse CD24 (M1/69) PE-Cy7	Biolegend	Cat#101821; RRID: AB_756047
		Anti-mouse CD11b (M1/70) BV421	Biolegend	Cat#101236; RRID: AB_11203704
		Anti-mouse CD64 (X54-5/7.1) APC	Biolegend	Cat#139306; RRID: AB_11219391
		Anti-mouse Ly6C (HK 1.4) FITC	Biolegend	Cat#128005; RRID: AB_1186134
		Anti-mouse I-A/I-E (M5/114.15.2) BV785	Biolegend	Cat#107645; RRID: AB_2565977
		Anti-mouse CCR2 (475301) PE	R&D Systems	Cat#FAB5538P-25/100; RRID: AB_10718414
		Anti-mouse CD11c (N418) BV650	Biolegend	Cat#117339; RRID: AB_2562414
		Anti-mouse CD103 (2E7) PE-Dazzle594	Biolegend	Cat#121430; RRID: AB_2566493
		Anti-mouse F4/80 (BM8) PE	Biolegend	Cat#123110; RRID: AB_893486
		Anti-mouse CD11c (N418) PE-Cy7	Biolegend	Cat#117318; RRID: AB_493568
		Anti-mouse CD206 (C068C2) A647	Biolegend	Cat#141712; RRID: AB_10900420
		Anti-mouse Siglec F (E50-2440) BV510	BD Biosciences	Cat#740158; RRID: AB_2739911
		Anti-mouse F4/80 (BM8) e660	Thermo Fisher Scientific	Cat#50-4801-80; PRID:AB_11150065
		Anti-mouse CD11b (M1/70) A488	Thermo Fisher Scientific	Cat#53-0112-80; PRID:AB_469900
		Anti-mouse CD11b (M1/70) e660	Thermo Fisher Scientific	Cat#50-0112-82; PRID:AB_11218507
		Anti-mouse CD45 (30-F11) A700	Biolegend	Cat#103128; RRID: AB_493715
		Anti-mouse Ly6C (AL-21) BV605	BD Biosciences	Cat#563011; RRID: AB_2737949
		Anti-mouse Akt (pS473) PE	BD Biosciences	Cat#560378; RRID: AB_1645328
		Anti-mouse S6 (pS235/pS236) (N7-548) A488	BD Biosciences	Cat#560434; RRID: AB_2869347
		Anti-mouse TNF A700	Biolegend	Cat#506338; PRID: AB_2562918
		Anti-mouse IL-1b PE-Cy7	Invitrogen	Cat#25-7114.82;PRID: AB_2573526
		Anti-mouse IL-6 eFluor450	Invitrogen	Cat#48-7061-82; PRID: AB_2574103
		Anti-mouse IL-10 PE-Dazzle	Biolegend	Cat# 505033; PRID: AB_2566328
		Anti-mouse INF-g BV650	Biolegend	Cat# 505831; PRID: AB_11142685
		Chemicals, Peptides, and Recombinant Proteins
		60% coconut-based HFD	Research Diets	Cat#D12331
		60% coconut-based HFD	Sniff	Cat#D12331 (#E15772-3)
		Purified control diet (Starch)	Research Diets	Cat#D12450Ji
		60% lard-based HFD	Research Diets	Cat#D12492i
		Collagenase VIII	Sigma-Aldrich	Cat#C2139
		Collagenase IV	Worthington	Cat#LS004189
		DNAse I	Roche	Cat#11284932001
		Percoll	GE Healthcare	Cat#GE17-0891-01
		BLZ945	Novartis	MTA; Cat#BLZ945-AA
		Clodronate liposomes	Liposoma	Cat#C-005
		Control liposomes (PBS)	Liposoma	Cat#P-005
		Rapamycin	MedChemExpress	Cat#HY-10219, CAS: 53123-88-9
		Exendin (9-39)	Bachem	Cat#H-8740, CAS: 133514-43-9
		Diprotin A	Sigma- Aldrich	Cat#I9759, CAS:90614-48-5
		Sitagliptin phosphate monohydrate	Santa Cruz Biotechnology	Cat#sc-364620, CAS: 654671-77-9
		Fix Buffer I	BD Biosciences	Cat#557870
		Perm Buffer III	BD Biosciences	Cat#558050
		MitoTracker. Green FM	Thermo Fisher Scientific	Cat#M7514
		MitoTracker. Red CMXRos	Thermo Fisher Scientific	Cat#M7512
		MitoSOX™ Red mitochondrial superoxide indicator	Thermo Fisher Scientific	Cat#M36008
		DAPI	Biolegend	Cat#422801
		Zombie Aqua Fixable Viability Kit	Biolegend	Cat#423102
		Zombie NIR Fixable Viability Kit	Biolegend	Cat#423105
		Zombie UV Fixable Viability Kit	Biolegend	Cat#423107
		IC Fixation and Permeabilization Buffer Set	Invitrogen	Cat#88-8824
		Brefeldin A	Sigma	Cat#B6542
		Monensin	Sigma	Cat#M5273
		LPS (E.coli 0111 : B4)	Sigma	NA
		L-arginine (21 % Solution)	Braun	NA
		Critical Commercial Assays
		Mouse/Rat Insulin Kit	MesoScale Diagnostics	Cat#K152BZC
		V-Plex Pro-inflammatory Panel 1 Mouse Kit	MesoScale Diagnostics	Cat#K15048
		Active GLP-1 (ver. 2) Kit	MesoScale Diagnostics	Cat#K150JWC
		eBioscience Foxp3 Staining Buffer Set	Thermo Fisher Scientific	Cat#00-5523-00
		NucleoSpin RNA kit	Macherey Nagel	Cat#740955
		RNeasy Plus Universal Mini kit	Qiagen	Cat#73404
		GoScriptTM	Promega	Cat#A5003
		GoTaq qPCR Master Mix	Promega	Cat#A4472919
		Pierce BCA protein assay kit	Thermo Scientific	Cat#23227
		QIAamp FAST DNA Stool Mini Kit	Qiagen	Cat#51604
		QIAqick Gel Extraction Kit	Qiagen	Cat#28706
		Qubit dsDNA HS Assay Kit	Thermo Fisher Scientific	Cat#Q32854
		Deposited Data
		scRNA-seq Data	This paper	GEO: GSE143351
				https://www.ncbi.nlm.nih.gov/geo/query/acc.cgi?acc=GSE143351
				token: unoveyewbnyzpuj
		Experimental Models: Organisms/Strains
		Mouse: C57BL/6N	Charles River Laboratories	RRID:IMSR_CRL:027
		Mouse: C57BL/6N	University of Basel (originated from Charles River)	RRID:IMSR_CRL:027
		Mouse: C57BL/6J	University of Basel and Bern (originated from Jackson Laboratory)	RRID:IMSR_JAX:000664
		Oligonucleotides
		Primers for RT-PCR, see Table S2	Microsynth	N/A
		Primers for 16S amplicon PCR, see Table S3	Microsynth	N/A
		Software and Algorithms
		Prism8	GraphPad Software, LLc.	https://www.graphpad.com
		FlowJo (version 10.6.1)	Becton Dickinson & Company (BD)	https://www.flowjo.com/solutions/flowjo/downloads
		BD FACSDiva (version 8.0.1)	Becton Dickinson & Company (BD)	https://www.bdbiosciences.com/en-us/instruments/research-instruments/research-software/flow-cytometry-acquisition/facsdiva-software
		R (version 3.6)	The R Foundation	https://www.r-project.org
		Bioconductor (version 3.10)	Amezquita, R. A. et al. (2019) Orchestrating single-cell analysis with Bioconductor. Nat Methods.	http://bioconductor.org
		Kallisto (version 0.46.0) and BUStools (version 0.39.2)	Melsted, P. et al. (2019) Modular and efficient pre-processing of single-cell RNA-seq. bioRxiv:673285.	https://pachterlab.github.io/kallisto/
				https://www.kallistobus.tools/
		QIIME pipeline (version 1.8.0)	Caporaso, J. G. et al., (2010)	http://qiime.org
		Usearch61_ref (version 6.1.544)	Edgar, R. C. et al., (2010)	https://www.drive5.com/usearch/manual/install.html
		MaAsLin2	Mallick et al. (2021)	https://huttenhower.sph.harvard.edu/maaslin/
		Phyloseq	McMurdie, P. J. & Holmes, S. (2013)	https://joey711.github.io/phyloseq/
